# Supplementary material for: Membrane Disintegration Caused by the Steroid Saponin Digitonin Is Related to the Presence of Cholesterol
Source: Molecules. 2015 Nov 9;20(11):20146–60. doi: 10.3390/molecules201119682 (PMC6332127; doi:10.3390/molecules201119682)
Supplement: Supplementary file 1 [file molecules-20-19682-s001.zip]

Archive with 3 entries (2 files):
- 91626-SI-final/
- 91626-SI-final/Video 1.avi
- 91626-SI-final/Video 2.avi
